# Supplementary material for: Fetal Growth Restriction Impairs Lung Function and Neurodevelopment in an Early Preterm Rabbit Model
Source: Biomedicines. 2023 Jan 5;11(1):139. doi: 10.3390/biomedicines11010139 (PMC9855731; doi:10.3390/biomedicines11010139)
Supplement: Supplementary file 1 [file biomedicines-11-00139-s001.zip]

Archive with 1 entries (1 files):
- biomedicines-2113843-supplementary.pdf
